# Supplementary material for: The coming era of proteomics-driven precision medicine
Source: Natl Sci Rev. 2025 Jul 14;12(8):nwaf278. doi: 10.1093/nsr/nwaf278 (PMC12365760; doi:10.1093/nsr/nwaf278)
Supplement: nwaf278_Supplemental_Files [file nwaf278_supplemental_files.zip]

Archive with 6 entries (6 files):
- Fig._S1.pdf
- Fig._S2.pdf
- Fig._S3.pdf
- Fig._S4.pdf
- supplementary figure legend.docx
- Supplementary_tables-250526.docx
